# Supplementary material for: Sleep Modulates Alcohol Toxicity in Drosophila
Source: Int J Mol Sci. 2022 Oct 11;23(20):12091. doi: 10.3390/ijms232012091 (PMC9603330; doi:10.3390/ijms232012091)
Supplement: Supplementary file 1 [file ijms-23-12091-s001.zip]

Archive with 1 entries (1 files):
- ijms-1888990-supplementary.pdf
